# Supplementary material for: Molecular Factors Underlying the Deposition of Intramuscular Fat and Collagen in Skeletal Muscle of Nellore and Angus Cattle
Source: PLoS One. 2015 Oct 5;10(10):e0139943. doi: 10.1371/journal.pone.0139943 (PMC4593631; doi:10.1371/journal.pone.0139943)
Supplement: S1 Data — (XLSX) [file pone.0139943.s001.xlsx]

## Sheet: Experimental final data
Gene expression data					Protein expression data					Phenotypic data
Animal #	Breed	Gene	cT - value		Animal	Treatment	variable	Target:tubulin ratio		Animal	Treatment	variable	y	Unit
0	Angus	CEBPa	25.289		0	Angus	pTGFb	2.6754		51	Nellore	Ether extract	2.78965	%
0	Angus	CEBPa	25.1146		109	Angus	pTGFb	1.71129		53	Nellore	Ether extract	2.57111	%
109	Angus	CEBPa	25.8357		467	Angus	pTGFb	2.06366		74	Nellore	Ether extract	2.90678	%
109	Angus	CEBPa	25.3513		499	Angus	pTGFb	2.06415		67	Nellore	Ether extract	2.63689	%
467	Angus	CEBPa	26.195		533	Angus	pTGFb	1.93897		71	Nellore	Ether extract	2.41664	%
467	Angus	CEBPa	26.0921		689	Angus	pTGFb	0.405019		75	Nellore	Ether extract	2.41209	%
499	Angus	CEBPa	33.683		51	Nellore	pTGFb	3.17392		499	Angus	Ether extract	3.37952	%
499	Angus	CEBPa	31.906		53	Nellore	pTGFb	0.928432		533	Angus	Ether extract	3.35153	%
533	Angus	CEBPa	30.379		67	Nellore	pTGFb	1.78917		0	Angus	Ether extract	3.28115	%
533	Angus	CEBPa	30.335		71	Nellore	pTGFb	0.850417		109	Angus	Ether extract	3.47774	%
689	Angus	CEBPa	27.1557		74	Nellore	pTGFb	1.21311		467	Angus	Ether extract	3.5877	%
689	Angus	CEBPa	27.0958		75	Nellore	pTGFb	0.730946		689	Angus	Ether extract	3.48721	%
51	Nellore	CEBPa	30.998		0	Angus	PDGFRa	0.933871		51	Nellore	Collagen	2.73696	mg/g
51	Nellore	CEBPa	30.575		109	Angus	PDGFRa	1.29838		53	Nellore	Collagen	3.48245	mg/g
53	Nellore	CEBPa	30.242		467	Angus	PDGFRa	0.802963		74	Nellore	Collagen	4.559	mg/g
53	Nellore	CEBPa	30.278		499	Angus	PDGFRa	0.78645		67	Nellore	Collagen	5.39836	mg/g
67	Nellore	CEBPa	31.203		533	Angus	PDGFRa	0.737063		71	Nellore	Collagen	4.0657	mg/g
67	Nellore	CEBPa	31.0706		689	Angus	PDGFRa	0.727147		75	Nellore	Collagen	6.41001	mg/g
71	Nellore	CEBPa	30.1677		51	Nellore	PDGFRa	0.734827		499	Angus	Collagen	6.08006	mg/g
71	Nellore	CEBPa	30.1024		53	Nellore	PDGFRa	0.675172		533	Angus	Collagen	5.08944	mg/g
74	Nellore	CEBPa	30.968		67	Nellore	PDGFRa	0.621294		0	Angus	Collagen	4.12236	mg/g
74	Nellore	CEBPa	30.755		71	Nellore	PDGFRa	0.613198		109	Angus	Collagen	6.16702	mg/g
75	Nellore	CEBPa	27.259		74	Nellore	PDGFRa	0.581071		467	Angus	Collagen	6.43441	mg/g
75	Nellore	CEBPa	27.1311		75	Nellore	PDGFRa	0.809269		689	Angus	Collagen	4.80703	mg/g
0	Angus	PPARg	23.6684		0	Angus	PPARg	0.752424		51	Nellore	Initial BW	408	kg
0	Angus	PPARg	23.2718		109	Angus	PPARg	1.29563		53	Nellore	Initial BW	419	kg
109	Angus	PPARg	24.5062		467	Angus	PPARg	1.17597		67	Nellore	Initial BW	360	kg
109	Angus	PPARg	24.2537		499	Angus	PPARg	1.07547		71	Nellore	Initial BW	327	kg
467	Angus	PPARg	26.5958		533	Angus	PPARg	1.59994		74	Nellore	Initial BW	338	kg
467	Angus	PPARg	26.4567		689	Angus	PPARg	1.06713		75	Nellore	Initial BW	383	kg
499	Angus	PPARg	37		51	Nellore	PPARg	1.38787		0	Angus	Initial BW	398	kg
499	Angus	PPARg	34.099		53	Nellore	PPARg	0.964273		109	Angus	Initial BW	398	kg
533	Angus	PPARg	31.782		67	Nellore	PPARg	0.731905		467	Angus	Initial BW	361	kg
533	Angus	PPARg	31.322		71	Nellore	PPARg	0.484644		499	Angus	Initial BW	408	kg
689	Angus	PPARg	26.3081		74	Nellore	PPARg	0.418922		533	Angus	Initial BW	385	kg
689	Angus	PPARg	26.6046		75	Nellore	PPARg	0.592122		681	Angus	Initial BW	347	kg
51	Nellore	PPARg	31.647		0	Angus	ZFP423	3.44419		51	Nellore	Final BW	543	kg
51	Nellore	PPARg	31.956		109	Angus	ZFP423	2.99352		53	Nellore	Final BW	563	kg
53	Nellore	PPARg	31.669		467	Angus	ZFP423	3.84801		67	Nellore	Final BW	467	kg
53	Nellore	PPARg	32.128		499	Angus	ZFP423	2.02429		71	Nellore	Final BW	419	kg
67	Nellore	PPARg	28.2078		533	Angus	ZFP423	2.55224		74	Nellore	Final BW	405	kg
67	Nellore	PPARg	28.1017		689	Angus	ZFP423	2.22841		75	Nellore	Final BW	494	kg
71	Nellore	PPARg	27.8151		51	Nellore	ZFP423	4.77301		0	Angus	Final BW	595	kg
71	Nellore	PPARg	27.1426		53	Nellore	ZFP423	2.31982		109	Angus	Final BW	499	kg
74	Nellore	PPARg	32.835		67	Nellore	ZFP423	1.98819		467	Angus	Final BW	504	kg
74	Nellore	PPARg	32.831		71	Nellore	ZFP423	1.7127		499	Angus	Final BW	543	kg
75	Nellore	PPARg	26.7332		74	Nellore	ZFP423	2.852		533	Angus	Final BW	551	kg
75	Nellore	PPARg	26.1535		75	Nellore	ZFP423	1.74417		681	Angus	Final BW	528	kg
0	Angus	ZFP423	20.6605							0	Angus	ADG	2.28571	kg/d
0	Angus	ZFP423	20.3183							109	Angus	ADG	1.9186	kg/d
109	Angus	ZFP423	22.4455							467	Angus	ADG	1.67045	kg/d
109	Angus	ZFP423	22.8925							499	Angus	ADG	1.42105	kg/d
467	Angus	ZFP423	23.4945							533	Angus	ADG	2.02198	kg/d
467	Angus	ZFP423	23.4235							689	Angus	ADG	2.02151	kg/d
499	Angus	ZFP423	34.867							51	Nellore	ADG	1.45161	kg/d
499	Angus	ZFP423	35							53	Nellore	ADG	1.43023	kg/d
533	Angus	ZFP423	34.87							67	Nellore	ADG	1.20879	kg/d
533	Angus	ZFP423	35.38							71	Nellore	ADG	1.06452	kg/d
689	Angus	ZFP423	22.8342							74	Nellore	ADG	0.72043	kg/d
689	Angus	ZFP423	22.3253							75	Nellore	ADG	1.22093	kg/d
51	Nellore	ZFP423	34.225							0	Angus	CCW	358.55	kg
51	Nellore	ZFP423	33.052							109	Angus	CCW	288.25	kg
53	Nellore	ZFP423	35.357							467	Angus	CCW	291.75	kg
53	Nellore	ZFP423	34.378							499	Angus	CCW	324.4	kg
67	Nellore	ZFP423	25.0079							533	Angus	CCW	328.5	kg
67	Nellore	ZFP423	25.8166							689	Angus	CCW	291.85	kg
71	Nellore	ZFP423	25.8431							51	Nellore	CCW	328.25	kg
71	Nellore	ZFP423	25.44							53	Nellore	CCW	328.3	kg
74	Nellore	ZFP423	33.806							67	Nellore	CCW	274.15	kg
74	Nellore	ZFP423	34.37							71	Nellore	CCW	245.35	kg
75	Nellore	ZFP423	21.1239							74	Nellore	CCW	247.15	kg
75	Nellore	ZFP423	21.5056							75	Nellore	CCW	290.25	kg
0	Angus	TGFb	23.0926							0	Angus	LMA	96.5	cm2
0	Angus	TGFb	23.5457							109	Angus	LMA	80	cm2
109	Angus	TGFb	23.0301							467	Angus	LMA	65.5	cm2
109	Angus	TGFb	23.1247							499	Angus	LMA	89	cm2
467	Angus	TGFb	25.3394							533	Angus	LMA	92.5	cm2
467	Angus	TGFb	25.2853							689	Angus	LMA	85.5	cm2
499	Angus	TGFb	33.481							51	Nellore	LMA	110	cm2
499	Angus	TGFb	34.25							53	Nellore	LMA	71	cm2
533	Angus	TGFb	32.481							67	Nellore	LMA	75	cm2
533	Angus	TGFb	32.597							71	Nellore	LMA	50.5	cm2
689	Angus	TGFb	25.4246							74	Nellore	LMA	66.5	cm2
689	Angus	TGFb	25.1075							75	Nellore	LMA	86	cm2
51	Nellore	TGFb	32.16							0	Angus	RFT	6	mm
51	Nellore	TGFb	32.241							109	Angus	RFT	7.5	mm
53	Nellore	TGFb	33.114							467	Angus	RFT	7	mm
53	Nellore	TGFb	33.092							499	Angus	RFT	6	mm
67	Nellore	TGFb	29.8879							533	Angus	RFT	3.31	mm
67	Nellore	TGFb	30.3828							689	Angus	RFT	6	mm
71	Nellore	TGFb	28.9713							51	Nellore	RFT	4	mm
71	Nellore	TGFb	28.6771							53	Nellore	RFT	4.5	mm
74	Nellore	TGFb	32.23							67	Nellore	RFT	5	mm
74	Nellore	TGFb	32.776							71	Nellore	RFT	8	mm
75	Nellore	TGFb	24.4576							74	Nellore	RFT	5.5	mm
75	Nellore	TGFb	24.3085							75	Nellore	RFT	4.5	mm
0	Angus	COL 1A1	20.7893							0	Angus	kg EEcarc	47.587
0	Angus	COL 1A1	20.4539							109	Angus	kg EEcarc	43.5266
109	Angus	COL 1A1	20.6725							467	Angus	kg EEcarc	43.3841
109	Angus	COL 1A1	20.7791							499	Angus	kg EEcarc	46.402
467	Angus	COL 1A1	22.3596							533	Angus	kg EEcarc	46.6856
467	Angus	COL 1A1	22.2575							689	Angus	kg EEcarc	45.0227
499	Angus	COL 1A1	32.066							51	Nellore	kg EEcarc	38.8506
499	Angus	COL 1A1	32.495							53	Nellore	kg EEcarc	57.9221
533	Angus	COL 1A1	28.596							67	Nellore	kg EEcarc	44.8079
533	Angus	COL 1A1	28.572							71	Nellore	kg EEcarc	36.8252
689	Angus	COL 1A1	20.104							74	Nellore	kg EEcarc	37.2898
689	Angus	COL 1A1	20.302							75	Nellore	kg EEcarc	50.0901
51	Nellore	COL 1A1	28.004							0	Angus	% EEcarc	13.2721
51	Nellore	COL 1A1	28.771							109	Angus	% EEcarc	15.1003
53	Nellore	COL 1A1	29.237							467	Angus	% EEcarc	14.8703
53	Nellore	COL 1A1	29.152							499	Angus	% EEcarc	14.304
67	Nellore	COL 1A1	25.395							533	Angus	% EEcarc	14.2117
67	Nellore	COL 1A1	25.6248							689	Angus	% EEcarc	15.4267
71	Nellore	COL 1A1	25.2563							51	Nellore	% EEcarc	11.8357
71	Nellore	COL 1A1	24.9143							53	Nellore	% EEcarc	17.643
74	Nellore	COL 1A1	29.301							67	Nellore	% EEcarc	16.3443
74	Nellore	COL 1A1	29.401							71	Nellore	% EEcarc	15.0092
75	Nellore	COL 1A1	22.2312							74	Nellore	% EEcarc	15.0879
75	Nellore	COL 1A1	22.5079							75	Nellore	% EEcarc	17.2576
0	Angus	COL3A3	23.8815
0	Angus	COL3A3	24
109	Angus	COL3A3	23.3778
109	Angus	COL3A3	23.3374
467	Angus	COL3A3	27.6722
467	Angus	COL3A3	27.2988
499	Angus	COL3A3	32.798
499	Angus	COL3A3	32.245
533	Angus	COL3A3	30.53
533	Angus	COL3A3	29.985
689	Angus	COL3A3	24.8061
689	Angus	COL3A3	25.2181
51	Nellore	COL3A3	29.464
51	Nellore	COL3A3	29.55
53	Nellore	COL3A3	30.321
53	Nellore	COL3A3	30.482
67	Nellore	COL3A3	33.5209
67	Nellore	COL3A3	33.0905
71	Nellore	COL3A3	31.5943
71	Nellore	COL3A3	31.4725
74	Nellore	COL3A3	32.304
74	Nellore	COL3A3	32.101
75	Nellore	COL3A3	27.311
75	Nellore	COL3A3	27.7803
0	Angus	LOX	28.0564
0	Angus	LOX	29.327
109	Angus	LOX	28.2043
109	Angus	LOX	29.7526
467	Angus	LOX	31.0576
467	Angus	LOX	33.3121
499	Angus	LOX	32.981
499	Angus	LOX	34.93
533	Angus	LOX	32.957
533	Angus	LOX	33.152
689	Angus	LOX	28.1607
689	Angus	LOX	30.2471
51	Nellore	LOX	32.577
51	Nellore	LOX	37
53	Nellore	LOX	36.085
53	Nellore	LOX	33.276
67	Nellore	LOX	32.859
67	Nellore	LOX	34.5375
71	Nellore	LOX	32.5595
71	Nellore	LOX	31.1572
74	Nellore	LOX	33.023
74	Nellore	LOX	31.901
75	Nellore	LOX	30.1836
75	Nellore	LOX	30.3182
0	Angus	FN1	20.8088
0	Angus	FN1	20.7214
109	Angus	FN1	20.0638
109	Angus	FN1	19.9531
467	Angus	FN1	22.4398
467	Angus	FN1	22.4905
499	Angus	FN1	33.271
499	Angus	FN1	33.372
533	Angus	FN1	29.475
533	Angus	FN1	30.131
689	Angus	FN1	19.8884
689	Angus	FN1	19.5064
51	Nellore	FN1	28.352
51	Nellore	FN1	28.621
53	Nellore	FN1	30.945
53	Nellore	FN1	30.583
67	Nellore	FN1	25.1408
67	Nellore	FN1	24.9583
71	Nellore	FN1	24.8346
71	Nellore	FN1	24.7797
74	Nellore	FN1	30.305
74	Nellore	FN1	30.683
75	Nellore	FN1	22.836
75	Nellore	FN1	22.9197
0	Angus	MMP2	22
0	Angus	MMP2	21.8
109	Angus	MMP2	21.4
109	Angus	MMP2	21.4
467	Angus	MMP2	24.1
467	Angus	MMP2	23.9
499	Angus	MMP2	28.601
499	Angus	MMP2	31.525
533	Angus	MMP2	27.635
533	Angus	MMP2	30.059
689	Angus	MMP2	23.2
689	Angus	MMP2	22.9
51	Nellore	MMP2	32.92
51	Nellore	MMP2	32.92
53	Nellore	MMP2	32.06
53	Nellore	MMP2	30.91
67	Nellore	MMP2	26.1839
67	Nellore	MMP2	26.5081
71	Nellore	MMP2	26.1022
71	Nellore	MMP2	26.0769
74	Nellore	MMP2	32.74
74	Nellore	MMP2	35.026
75	Nellore	MMP2	24.2207
75	Nellore	MMP2	24.3381
0	Angus	TIMP1	23.3497
0	Angus	TIMP1	23.1483
109	Angus	TIMP1	23.2989
109	Angus	TIMP1	23.9477
467	Angus	TIMP1	26.1549
467	Angus	TIMP1	26.1158
499	Angus	TIMP1	26.518
499	Angus	TIMP1	26.683
533	Angus	TIMP1	26.137
533	Angus	TIMP1	26.361
689	Angus	TIMP1	23.4173
689	Angus	TIMP1	23.2415
51	Nellore	TIMP1	35.364
51	Nellore	TIMP1	32.687
53	Nellore	TIMP1	28.382
53	Nellore	TIMP1	29.471
67	Nellore	TIMP1	27.0761
67	Nellore	TIMP1	25.9765
71	Nellore	TIMP1	26.6321
71	Nellore	TIMP1	26.0832
74	Nellore	TIMP1	26.865
74	Nellore	TIMP1	27.782
75	Nellore	TIMP1	24.5403
75	Nellore	TIMP1	24.9144
0	Angus	ACC	27.9751
0	Angus	ACC	27.5148
109	Angus	ACC	26.69
109	Angus	ACC	26.5267
467	Angus	ACC	24.6318
467	Angus	ACC	24.5105
499	Angus	ACC	28.3424
499	Angus	ACC	28.9648
533	Angus	ACC	25.9358
533	Angus	ACC	25.8726
689	Angus	ACC	28.2885
689	Angus	ACC	28.2747
51	Nellore	ACC	26.9955
51	Nellore	ACC	26.7847
53	Nellore	ACC	25.5139
53	Nellore	ACC	25.4023
67	Nellore	ACC	25.8546
67	Nellore	ACC	25.6302
71	Nellore	ACC	30.0427
71	Nellore	ACC	30.0049
74	Nellore	ACC	27.1059
74	Nellore	ACC	27.0629
75	Nellore	ACC	26.0486
75	Nellore	ACC	26.2065
0	Angus	ACOX	29.2983
0	Angus	ACOX	29.113
109	Angus	ACOX	26.0656
109	Angus	ACOX	26.0343
467	Angus	ACOX	25.306
467	Angus	ACOX	25.0919
499	Angus	ACOX	30.9375
499	Angus	ACOX	30.5486
533	Angus	ACOX	27.0249
533	Angus	ACOX	27.0256
689	Angus	ACOX	35.473
689	Angus	ACOX	35.4061
51	Nellore	ACOX	31.1633
51	Nellore	ACOX	31.5954
53	Nellore	ACOX	25.6668
53	Nellore	ACOX	25.674
67	Nellore	ACOX	27.6748
67	Nellore	ACOX	27.8936
71	Nellore	ACOX	25.3735
71	Nellore	ACOX	25.4955
74	Nellore	ACOX	34.6028
74	Nellore	ACOX	34.8999
75	Nellore	ACOX	29.606
75	Nellore	ACOX	29.6614
0	Angus	CPT1	33.6531
0	Angus	CPT1	33.6507
109	Angus	CPT1	30.9003
109	Angus	CPT1	31.0612
467	Angus	CPT1	30.6027
467	Angus	CPT1	30.2848
499	Angus	CPT1	35.9441
499	Angus	CPT1	35.8681
533	Angus	CPT1	30.8484
533	Angus	CPT1	30.9055
689	Angus	CPT1	33.8154
689	Angus	CPT1	33.8138
51	Nellore	CPT1	32.5864
51	Nellore	CPT1	32.5618
53	Nellore	CPT1	29.7409
53	Nellore	CPT1	29.6752
67	Nellore	CPT1	28.2985
67	Nellore	CPT1	28.4339
71	Nellore	CPT1	31.9944
71	Nellore	CPT1	31.9577
74	Nellore	CPT1	33.5051
74	Nellore	CPT1	33.1723
75	Nellore	CPT1	31.4422
75	Nellore	CPT1	31.678
0	Angus	FABP4	23.0121
0	Angus	FABP4	23.1025
109	Angus	FABP4	26.9579
109	Angus	FABP4	26.8119
467	Angus	FABP4	24.4682
467	Angus	FABP4	24.3295
499	Angus	FABP4	30.1247
499	Angus	FABP4	30.1703
533	Angus	FABP4	29.1665
533	Angus	FABP4	29.5524
689	Angus	FABP4	27.8736
689	Angus	FABP4	27.7909
51	Nellore	FABP4	28.3109
51	Nellore	FABP4	28.1693
53	Nellore	FABP4	25.2651
53	Nellore	FABP4	25.4883
67	Nellore	FABP4	24.9248
67	Nellore	FABP4	24.9839
71	Nellore	FABP4	29.7474
71	Nellore	FABP4	29.8721
74	Nellore	FABP4	27.6282
74	Nellore	FABP4	27.6853
75	Nellore	FABP4	26.4679
75	Nellore	FABP4	26.4379
0	Angus	FASS	30.0771
0	Angus	FASS	30.1281
109	Angus	FASS	30.1764
109	Angus	FASS	30.5113
467	Angus	FASS	29.6211
467	Angus	FASS	29.6985
499	Angus	FASS	33.2725
499	Angus	FASS	33.1077
533	Angus	FASS	30.8899
533	Angus	FASS	30.8623
689	Angus	FASS	32.4662
689	Angus	FASS	32.3092
51	Nellore	FASS	31.7303
51	Nellore	FASS	31.8984
53	Nellore	FASS	27.5785
53	Nellore	FASS	27.5837
67	Nellore	FASS	28.5947
67	Nellore	FASS	28.3544
71	Nellore	FASS	30.1231
71	Nellore	FASS	30.1141
74	Nellore	FASS	31.0921
74	Nellore	FASS	31.5455
75	Nellore	FASS	30.0333
75	Nellore	FASS	30.1741
0	Angus	LPL	26.9102
0	Angus	LPL	26.7782
109	Angus	LPL	24.6669
109	Angus	LPL	24.5787
467	Angus	LPL	23.5884
467	Angus	LPL	23.4416
499	Angus	LPL	28.93
499	Angus	LPL	28.9571
533	Angus	LPL	24.8701
533	Angus	LPL	24.8059
689	Angus	LPL	26.3985
689	Angus	LPL	26.3867
51	Nellore	LPL	26.5366
51	Nellore	LPL	26.3412
53	Nellore	LPL	23.4628
53	Nellore	LPL	23.4373
67	Nellore	LPL	22.8076
67	Nellore	LPL	22.7359
71	Nellore	LPL	27.938
71	Nellore	LPL	27.9118
74	Nellore	LPL	25.749
74	Nellore	LPL	25.6762
75	Nellore	LPL	25.9447
75	Nellore	LPL	24.979
0	Angus	SREBP	27.1
0	Angus	SREBP	27.1677
109	Angus	SREBP	25.227
109	Angus	SREBP	25.0079
467	Angus	SREBP	24.0713
467	Angus	SREBP	23.9732
499	Angus	SREBP	28.0467
499	Angus	SREBP	28.266
533	Angus	SREBP	24.4718
533	Angus	SREBP	24.4295
689	Angus	SREBP	26.8011
689	Angus	SREBP	26.666
51	Nellore	SREBP	25.6244
51	Nellore	SREBP	25.5174
53	Nellore	SREBP	23.3448
53	Nellore	SREBP	23.3037
67	Nellore	SREBP	24.9056
67	Nellore	SREBP	24.8742
71	Nellore	SREBP	27.4378
71	Nellore	SREBP	27.3314
74	Nellore	SREBP	26.5382
74	Nellore	SREBP	26.6348
75	Nellore	SREBP	29.1802
75	Nellore	SREBP	29.9231
51	Nellore	GAPDH	14.1338
51	Nellore	GAPDH	14.2294
53	Nellore	GAPDH	14.075
53	Nellore	GAPDH	14.1188
67	Nellore	GAPDH	14.0016
67	Nellore	GAPDH	14.0714
71	Nellore	GAPDH	14.0961
71	Nellore	GAPDH	14.8814
74	Nellore	GAPDH	14.2498
74	Nellore	GAPDH	14.4777
75	Nellore	GAPDH	14.9842
75	Nellore	GAPDH	15.0917
0	Angus	GAPDH	14.011
0	Angus	GAPDH	14.015
109	Angus	GAPDH	14.0748
109	Angus	GAPDH	14.0404
467	Angus	GAPDH	14.1944
467	Angus	GAPDH	14.1691
499	Angus	GAPDH	14.0906
499	Angus	GAPDH	14.847
533	Angus	GAPDH	14.4251
533	Angus	GAPDH	14.3006
689	Angus	GAPDH	14.3091
689	Angus	GAPDH	14.2644
